# Supplementary material for: Patients with Very High Risk of Cardiovascular Adverse Events during Carfilzomib Therapy: Prevention and Management of Events in a Single Center Experience
Source: Cancers (Basel). 2023 Feb 10;15(4):1149. doi: 10.3390/cancers15041149 (PMC9953901; doi:10.3390/cancers15041149)
Supplement: Supplementary file 1 [file cancers-15-01149-s001.zip]

Archive with 1 entries (1 files):
- cancers-2160295-supplementary.pdf
